# Supplementary material for: Brown Algae-Derived Fucoidan Exerts Oxidative Stress-Dependent Antiproliferation on Oral Cancer Cells
Source: Antioxidants (Basel). 2022 Apr 26;11(5):841. doi: 10.3390/antiox11050841 (PMC9138104; doi:10.3390/antiox11050841)
Supplement: Supplementary file 1 [file antioxidants-11-00841-s001.zip]

Archive with 1 entries (1 files):
- antioxidants-1675855-SI.pdf
